# Supplementary material for: A facile way to construct sensor array library via supramolecular chemistry for discriminating complex systems
Source: Nat Commun. 2022 Jul 25;13:4293. doi: 10.1038/s41467-022-31986-x (PMC9314354; doi:10.1038/s41467-022-31986-x)
Supplement: Supplementary file 3 — Source Data [file 41467_2022_31986_MOESM3_ESM.xlsx]

## Sheet: Fig. 3
SA1
Protein	GC5A-CD/AlPcS4	QC5A-CD/AlPcS4	SC4A-CD/LCG	SC5A-CD/LCG
HSA	3.03037	3.04369	3.74315	6.36703
HSA	3.10519	2.92133	4.32762	7.00883
HSA	2.97836	2.86483	3.51826	6.71139
HSA	3.2679	2.9439	3.92999	7.47044
HSA	3.00168	2.80334	3.74675	6.57398
HSA	3.14431	3.25204	3.74112	6.97124
BSA	4.73056	4.80045	3.67968	5.15627
BSA	4.54859	5.44076	4.12379	5.0478
BSA	4.64062	4.42686	3.90538	4.99965
BSA	4.42381	4.28343	4.0082	5.04415
BSA	4.31746	4.89665	3.67811	5.07578
BSA	4.2344	4.58165	3.94786	4.77463
BHb	2.66435	2.19022	8.71406	6.46837
BHb	2.4988	2.10313	8.83202	6.56181
BHb	2.84834	1.93223	9.4315	6.50415
BHb	2.88159	2.65482	9.06542	6.51909
BHb	2.94797	2.61582	9.33124	6.38148
BHb	2.78352	2.62465	8.61965	6.61933
Ova	4.2254	6.35458	2.52023	3.27364
Ova	4.23654	6.42664	2.42718	3.19586
Ova	4.16938	6.88143	2.54588	3.17491
Ova	4.28791	6.26801	2.51701	3.22192
Ova	4.09095	6.51436	2.57773	2.89226
Ova	3.87161	6.38261	2.51428	3.01994
Sal	4.14003	3.26387	17.8774	11.3893
Sal	4.39138	3.49296	19.8731	11.2044
Sal	4.35532	3.54554	17.0416	11.7144
Sal	4.08833	3.79155	18.6553	11.1252
Sal	4.18184	3.33224	18.2132	10.8348
Sal	4.05655	3.6099	18.8037	11.3383
Pap	2.84895	0.801675	9.80902	6.04401
Pap	2.80822	0.938594	9.89908	6.36779
Pap	2.70715	0.879739	10.725	6.18739
Pap	2.76423	0.95215	9.97822	6.23759
Pap	2.78888	0.772829	10.2043	6.05863
Pap	2.66603	0.87669	10.6055	6.30402
CytC	1.15467	0.556455	15.4563	8.7029
CytC	1.15639	0.645471	15.2399	8.92648
CytC	1.20613	0.64448	13.2766	8.59283
CytC	1.17405	0.607834	14.9643	8.90252
CytC	1.20105	0.677699	14.6639	8.67307
CytC	1.17827	0.593653	13.9001	8.50305
TRF	1.76025	1.90256	2.69396	3.69118
TRF	1.89672	1.89609	2.65088	3.84601
TRF	1.98105	1.81561	2.7987	3.99112
TRF	1.86754	1.8781	2.73257	3.72078
TRF	1.81684	1.70074	2.63617	4.07909
TRF	1.85643	1.8836	2.70065	3.9106
Mb	2.83556	1.68223	5.87615	6.55412
Mb	2.82948	1.33092	6.21007	6.81657
Mb	2.47262	1.24734	5.94389	6.80033
Mb	2.65161	2.04745	6.17969	6.78496
Mb	2.60957	1.49482	6.16847	6.61051
Mb	2.54922	1.60478	5.88604	6.46956
Lys	2.05222	2.18772	3.9259	4.65608
Lys	2.04952	1.59749	4.2129	4.4807
Lys	2.09595	2.44985	4.14187	4.57966
Lys	2.28085	1.94426	3.96222	4.50402
Lys	2.28301	1.7843	4.29839	4.45856
Lys	2.32233	1.11096	4.68462	4.71256
Lip	4.49667	1.98508	2.46615	2.0672
Lip	4.45486	1.94934	2.4939	2.13787
Lip	4.59504	1.97314	2.62833	2.0772
Lip	4.52771	1.99913	2.55954	2.11526
Lip	4.52474	1.75478	2.41227	2.08368
Lip	4.33535	1.98377	2.27021	2.10644
Try	1.89664	1.3275	5.96932	5.18331
Try	2.02646	1.35833	6.27311	5.1849
Try	1.94971	1.51573	6.19097	5.23891
Try	1.8337	1.47435	6.21402	5.1824
Try	1.94878	1.66278	5.86754	5.15055
Try	1.92591	1.79666	6.17531	5.1643
Hb	2.86482	3.37629	7.99629	8.77834
Hb	2.73485	3.32684	7.80668	8.88499
Hb	2.69979	2.97894	7.54643	9.14054
Hb	2.73082	2.8702	7.01878	9.24365
Hb	2.78106	2.79323	7.16423	9.23579
Hb	2.87255	3.00917	7.32108	8.86634

## Sheet: Fig. 4
SA3
Protein	GC5A-CD/AlPcS4	GC5A-CD/TPPS	GC5A-CD/1,8-ANS	GC5A-CD/PTPE
HSA	3.03037	1.44964	1.29011	1.22615
HSA	3.10519	1.47578	1.33488	1.22991
HSA	2.97836	1.50698	1.39667	1.26854
HSA	3.2679	1.52433	1.42425	1.23303
HSA	3.00168	1.47823	1.36271	1.28052
HSA	3.14431	1.46846	1.35752	1.24378
BSA	4.73056	1.36612	1.55579	1.07326
BSA	4.54859	1.46048	1.55727	1.07672
BSA	4.64062	1.43936	1.58847	1.0899
BSA	4.42381	1.37389	1.56098	1.13105
BSA	4.31746	1.41333	1.56557	1.11084
BSA	4.2344	1.39918	1.48777	0.978818
BHb	2.66435	1.17955	0.171143	0.57116
BHb	2.4988	1.11898	0.173284	0.56119
BHb	2.84834	1.06204	0.181646	0.566753
BHb	2.88159	1.0812	0.192615	0.602616
BHb	2.94797	1.1054	0.187224	0.549653
BHb	2.78352	1.03039	0.171859	0.553897
Ova	4.2254	1.38508	0.626744	1.08815
Ova	4.23654	1.43772	0.64024	1.1188
Ova	4.16938	1.43864	0.65919	1.0804
Ova	4.28791	1.38079	0.65828	1.03611
Ova	4.09095	1.3751	0.653122	1.0161
Ova	3.87161	1.40966	0.586489	0.935172
Sal	4.14003	1.31894	0.794318	0.942591
Sal	4.39138	1.29104	0.814083	0.930461
Sal	4.35532	1.2991	0.866948	0.998689
Sal	4.08833	1.28442	0.881473	1.00477
Sal	4.18184	1.27242	0.856015	1.01727
Sal	4.05655	1.25087	0.834311	0.971322
Pap	2.84895	1.30796	0.714548	0.909176
Pap	2.80822	1.31013	0.753349	0.9351
Pap	2.70715	1.24929	0.749925	0.949367
Pap	2.76423	1.38171	0.761167	0.910138
Pap	2.78888	1.41301	0.708242	0.890017
Pap	2.66603	1.33658	0.724363	0.906549
CytC	1.15467	1.00057	0.757174	0.889652
CytC	1.15639	0.960754	0.807005	0.945968
CytC	1.20613	0.919427	0.822898	0.998753
CytC	1.17405	0.950395	0.827129	0.939107
CytC	1.20105	0.912289	0.834792	0.931044
CytC	1.17827	0.924744	0.827135	0.931459
TRF	1.76025	1.44901	0.829942	1.27397
TRF	1.89672	1.43652	0.865065	1.31864
TRF	1.98105	1.40461	0.840224	1.28224
TRF	1.86754	1.59845	0.868721	1.23687
TRF	1.80195	1.42671	0.853361	1.24967
TRF	1.85643	1.35874	0.8268	1.21967
Mb	2.83556	1.21922	0.542395	0.868284
Mb	2.82948	1.13559	0.572564	0.950727
Mb	2.47262	1.16217	0.60852	0.934885
Mb	2.65161	1.15915	0.5786	0.946334
Mb	2.60957	1.20136	0.578466	0.907822
Mb	2.54922	1.20938	0.554365	0.947143
Lys	2.05222	1.31383	1.04274	1.18544
Lys	2.04952	1.26048	1.06227	1.21556
Lys	2.09595	1.16954	1.08937	1.32171
Lys	2.28085	1.27997	1.14795	1.28821
Lys	2.28301	1.23191	1.09873	1.20443
Lys	2.32233	1.19673	1.06803	1.13787
Lip	4.49667	1.43264	0.861654	1.02704
Lip	4.45486	1.43063	0.882448	1.10888
Lip	4.59504	1.36572	0.919411	1.1508
Lip	4.52771	1.39358	0.959378	1.23458
Lip	4.52474	1.41934	0.966678	1.16679
Lip	4.33535	1.41755	0.943466	1.1175
Try	1.89664	1.50006	0.879045	1.21708
Try	2.02646	1.49987	0.917686	1.29642
Try	1.94971	1.48074	0.969954	1.20396
Try	1.8337	1.51381	0.941534	1.42673
Try	1.94878	1.52534	0.91757	1.24779
Try	1.92591	1.53038	0.92288	1.19694
Hb	2.86482	1.03592	0.168908	0.547536
Hb	2.73485	1.00578	0.159507	0.542471
Hb	2.69979	1.04951	0.171029	0.537504
Hb	2.73082	1.0558	0.165792	0.539371
Hb	2.78106	1.04473	0.168212	0.553695
Hb	2.87255	1.03274	0.168766	0.50015

## Sheet: Fig. 5
SA5
Protein	GC5A-CD = 1:2	GC5A-CD = 1:1	GC5A-CD = 2:1	GC5A-CD = 3:1
HSA	1.57584	3.03037	4.26584	4.53841
HSA	1.5886	3.10519	4.73602	5.13735
HSA	1.56548	2.97836	4.19022	5.34676
HSA	1.37811	3.2679	4.1751	5.174
HSA	1.62159	3.00168	4.61908	5.07501
HSA	1.63594	3.14431	4.57392	4.8851
BSA	2.28203	4.73056	8.6227	11.5656
BSA	2.36975	4.54859	8.46286	11.1101
BSA	2.44195	4.64062	7.84707	10.7966
BSA	2.31837	4.42381	8.00388	10.7389
BSA	2.27814	4.31746	7.9674	11.4839
BSA	2.14646	4.2344	7.75738	11.3627
BHb	1.52679	2.66435	3.5628	4.26627
BHb	1.50078	2.4988	3.62848	4.04188
BHb	1.40114	2.84834	3.64716	4.14512
BHb	1.46891	2.88159	3.95323	4.1077
BHb	1.49253	2.94797	3.64459	4.0691
BHb	1.38711	2.78352	3.85466	3.96874
Ova	1.99884	4.2254	7.87646	12.8444
Ova	2.07612	4.23654	7.10757	14.4408
Ova	1.97546	4.16938	8.05634	13.5664
Ova	1.98874	4.28791	8.15846	14.2248
Ova	2.0116	4.09095	7.60762	13.6325
Ova	2.05633	3.87161	7.22334	14.4729
Sal	1.9545	4.14003	11.4448	24.3884
Sal	2.12336	4.39138	11.845	25.5246
Sal	1.86515	4.35532	11.8723	26.8643
Sal	1.87237	4.08833	11.435	28.3891
Sal	1.89777	4.18184	12.0052	26.7546
Sal	1.96949	4.05655	11.7406	26.6605
Pap	1.49066	2.84895	5.84959	8.16942
Pap	1.35624	2.80822	5.38484	8.38845
Pap	1.48332	2.70715	5.3596	7.11452
Pap	1.41686	2.76423	5.82949	8.1112
Pap	1.45077	2.78888	5.84054	8.13459
Pap	1.41182	2.66603	5.14527	7.28097
CytC	0.762461	1.15467	1.54476	1.55655
CytC	0.810516	1.15639	1.45158	1.65803
CytC	0.762317	1.20613	1.59056	1.78956
CytC	0.796106	1.17405	1.41557	1.63782
CytC	0.77008	1.20105	1.42366	1.55456
CytC	0.790664	1.17827	1.47727	1.70275
TRF	1.17536	1.76025	2.52687	2.97795
TRF	1.20025	1.89672	2.61136	2.8192
TRF	1.19697	1.98105	2.65909	2.9492
TRF	1.29645	1.86754	5.30567	3.16161
TRF	1.23371	1.80195	2.60875	2.94938
TRF	1.2479	1.85643	2.36085	3.07048
Mb	1.44289	2.83556	3.00218	2.76392
Mb	1.49034	2.82948	2.88502	3.09405
Mb	1.47186	2.47262	3.06887	3.01033
Mb	1.45728	2.65161	2.80316	2.80644
Mb	1.53759	2.60957	3.04971	2.56655
Mb	1.47852	2.54922	2.70768	2.66623
Lys	1.76796	2.05222	2.49939	2.94833
Lys	1.75027	2.04952	2.57517	2.70085
Lys	1.64997	2.09595	2.64537	3.1207
Lys	1.5642	2.28085	2.89193	3.28266
Lys	1.65307	2.28301	2.61822	3.11919
Lys	1.74899	2.32233	2.47785	3.15434
Lip	1.75123	4.49667	3.58309	3.61453
Lip	1.66543	4.45486	3.23353	3.40068
Lip	1.63481	4.59504	3.55889	3.15658
Lip	1.71023	4.52771	3.66854	3.41021
Lip	1.79904	4.52474	3.74191	3.22798
Lip	1.86718	4.33535	3.61557	3.20354
Try	1.81671	1.89664	2.66035	4.1259
Try	1.74923	2.02646	2.91424	4.16869
Try	1.81871	1.94971	2.81081	4.3436
Try	2.08635	1.8337	2.73547	4.21161
Try	1.92597	1.94878	2.85697	4.14602
Try	1.87488	1.92591	2.88752	4.0071
Hb	1.46375	2.86482	5.78712	8.90772
Hb	1.48221	2.73485	4.91383	8.27634
Hb	1.56226	2.69979	5.11866	9.10051
Hb	1.58675	2.73082	4.87504	9.27497
Hb	1.69136	2.78106	5.06467	9.53049
Hb	1.6494	2.87255	4.93119	9.26345

## Sheet: Fig. 6
Fig. 6c					Fig. 6e, f
	sensor unit 1	sensor unit 2	sensor unit 3		SA7
analyte 1	1.6868	2.47727	3.21653		Protein	GC5A-CD/AlPcS4 = 4:5	GC5A-CD/AlPcS4 = 1:1	GC5A-CD/AlPcS4 = 6:5	GC5A-CD/AlPcS4 = 7:5
analyte 1	1.73548	2.39368	3.19151		HSA	1.42214	3.03037	4.39681	4.72187
analyte 1	1.58506	2.4385	3.18807		HSA	1.53084	3.10519	4.22144	5.10234
analyte 1	1.73239	2.25063	3.31193		HSA	1.47964	2.97836	4.53236	5.05901
analyte 1	1.47602	2.35455	3.24643		HSA	1.46512	3.2679	4.14365	4.6609
analyte 1	1.75576	2.40108	3.00219		HSA	1.51085	3.00168	4.26236	4.84498
analyte 2	1.04234	1.03643	1.00399		HSA	1.43575	3.14431	4.71167	4.8155
analyte 2	1.01827	1.02541	0.925123		BSA	1.7206	4.73056	8.22684	12.3806
analyte 2	0.974137	0.952303	0.996331		BSA	1.77683	4.54859	8.67354	13.9966
analyte 2	0.957218	1.12977	0.967559		BSA	1.72139	4.64062	7.86666	11.8733
analyte 2	1.02241	1.13835	1.05557		BSA	1.67714	4.42381	8.78699	12.136
analyte 2	0.925618	0.884566	0.926983		BSA	1.72411	4.31746	8.00096	11.8578
analyte 3	2.62703	4.42577	6.82113		BSA	1.71877	4.2344	8.23381	12.0342
analyte 3	2.42083	4.46845	7.11844		BHb	1.31904	2.66435	3.52595	4.25948
analyte 3	2.32376	4.42888	7.05828		BHb	1.30077	2.4988	3.19373	4.32898
analyte 3	2.57726	4.45195	6.87258		BHb	1.18191	2.84834	3.73715	5.05828
analyte 3	2.61091	4.61064	6.81401		BHb	1.2398	2.88159	3.61642	4.82386
analyte 3	2.67056	4.33808	6.89865		BHb	1.22462	2.94797	3.8858	4.66804
					BHb	1.21421	2.78352	3.63591	5.16903
					Ova	1.69421	4.2254	6.78027	10.9058
					Ova	1.73975	4.23654	7.56568	12.0768
					Ova	1.71455	4.16938	7.33841	12.2803
					Ova	1.60255	4.28791	6.57703	12.4276
					Ova	1.64781	4.09095	6.39614	11.5253
					Ova	1.60147	3.87161	6.5004	10.9972
					Sal	0.938634	4.14003	7.36784	17.5719
					Sal	0.899533	4.39138	9.46797	18.9941
					Sal	0.903188	4.35532	10.0803	19.5699
					Sal	0.907371	4.08833	9.46528	18.2391
					Sal	0.922037	4.18184	10.3718	18.3751
					Sal	0.907864	4.05655	9.90133	19.2678
					Pap	1.22336	2.84895	5.19895	6.13269
					Pap	1.18103	2.80822	4.74128	5.7607
					Pap	1.1738	2.70715	4.6057	5.84776
					Pap	1.24765	2.76423	4.68642	6.08521
					Pap	1.2705	2.78888	4.57106	5.85922
					Pap	1.25706	2.66603	4.57586	5.34758
					CytC	0.773775	1.15467	1.33851	1.61327
					CytC	0.7885	1.15639	1.36756	1.76317
					CytC	0.780572	1.20613	1.5473	1.59786
					CytC	0.777637	1.17405	1.38125	1.67142
					CytC	0.797948	1.20105	1.45137	1.64607
					CytC	0.839867	1.17827	1.46381	1.88264
					TRF	1.3456	1.76025	2.58371	3.02572
					TRF	1.34556	1.89672	2.3948	2.99263
					TRF	1.3626	1.98105	2.56125	3.16597
					TRF	1.36389	1.80195	2.64596	3.39182
					TRF	1.34647	2.77176	2.78746	3.0093
					TRF	1.3153	1.85643	2.65728	3.42879
					Mb	1.42361	2.83556	3.41346	3.46669
					Mb	1.3669	2.82948	3.17133	3.84423
					Mb	1.49039	2.47262	3.26891	3.77012
					Mb	1.48524	2.65161	2.90563	3.73565
					Mb	1.52754	2.60957	3.01746	3.42063
					Mb	1.50368	2.54922	2.93905	2.89819
					Lys	1.36752	2.05222	3.05941	2.80997
					Lys	1.41176	2.04952	3.01257	2.82507
					Lys	1.27008	2.09595	3.41082	3.59366
					Lys	1.39775	2.28085	3.50987	3.76899
					Lys	1.38906	2.28301	3.04314	3.50784
					Lys	1.39849	2.32233	3.08696	3.52453
					Lip	1.70778	4.49667	5.56359	6.1145
					Lip	1.6776	4.45486	5.06409	6.30657
					Lip	1.67894	4.59504	4.94588	5.6392
					Lip	1.53881	4.52771	4.89555	5.8655
					Lip	1.6194	4.52474	5.02959	6.0235
					Lip	1.6403	4.33535	5.1488	5.50502
					Try	1.53681	1.89664	2.5867	3.01445
					Try	1.51745	2.02646	2.80029	2.73413
					Try	1.49833	1.94971	2.72078	3.18858
					Try	1.50523	1.8337	2.6566	3.06909
					Try	1.53303	1.94878	2.95753	3.60714
					Try	1.52991	1.92591	2.96497	3.27136
					Hb	1.36327	2.86482	5.66417	9.78976
					Hb	1.37724	2.73485	5.33547	9.23925
					Hb	1.34177	2.69979	5.54451	9.46501
					Hb	1.39623	2.73082	4.8863	9.16004
					Hb	1.40704	2.78106	5.6229	9.29149
					Hb	1.4038	2.87255	5.84906	8.77638

## Sheet: Fig. 7
SA9
Protein	pH = 3 (GC5A-CD/AlPcS4)	pH = 5 (GC5A-CD/AlPcS4)	pH = 7 (GC5A-CD/AlPcS4)	pH = 9 (GC5A-CD/AlPcS4)
HSA	5.32692	2.13415	2.28816	3.18585
HSA	4.61865	1.97993	2.26646	3.06985
HSA	5.39391	2.02015	2.64789	3.41531
HSA	5.14941	2.1377	2.42193	3.03203
HSA	5.02944	2.14527	2.32273	2.98831
HSA	5.30192	2.38247	2.24934	3.57291
BSA	8.40529	4.77923	5.69773	8.17118
BSA	9.93447	4.85834	6.44577	7.61358
BSA	8.41912	4.9031	5.61855	7.47943
BSA	7.81904	4.36031	4.88723	7.73522
BSA	7.94744	4.63147	5.22306	7.45133
BSA	7.63406	4.51355	5.62988	6.78547
BHb	1.46383	1.81931	2.41947	4.45265
BHb	1.4427	1.60921	2.42136	3.91186
BHb	1.66059	2.17203	2.14317	4.22419
BHb	1.53411	2.17203	2.18309	4.18668
BHb	1.51315	1.86037	2.32673	4.41413
BHb	1.35068	1.93237	2.13317	4.08836
Ova	2.91377	4.58351	3.3277	3.21776
Ova	2.34598	4.09499	3.21594	4.26506
Ova	2.27382	3.88831	3.38051	3.72127
Ova	2.19357	4.18068	3.59754	4.24062
Ova	2.51908	5.0422	3.4582	3.99243
Ova	2.40141	4.26212	3.81344	4.10872
Sal	6.0746	7.4438	4.481	9.34304
Sal	6.55498	7.66293	3.73902	11.6233
Sal	6.25281	6.43347	4.97783	11.0628
Sal	6.68279	7.32222	5.49469	11.0437
Sal	7.02095	6.91153	5.40519	10.1867
Sal	6.26491	7.18065	5.67643	12.5571
Pap	2.07015	3.59619	2.83366	3.85094
Pap	2.3123	3.37427	3.04108	3.96331
Pap	2.58549	3.6462	3.18498	4.2871
Pap	2.50632	3.75147	2.83813	4.19211
Pap	2.83104	3.70165	3.02995	3.99357
Pap	2.53507	3.78886	3.39145	4.29878
CytC	1.32548	1.5863	1.28989	2.01764
CytC	1.13698	1.29779	1.37088	1.86587
CytC	1.1602	1.56356	1.3264	1.94883
CytC	1.20296	1.32766	1.41517	1.80742
CytC	1.0984	1.5797	1.29786	1.99558
CytC	1.2292	1.40806	1.35416	1.88691
TRF	2.12949	1.44133	1.78684	2.49594
TRF	2.1861	1.36072	1.57218	2.74664
TRF	2.34343	1.31541	1.6652	2.54406
TRF	2.39699	1.91274	1.42924	2.8109
TRF	2.25977	1.29324	1.93361	2.63608
TRF	2.06103	1.55464	1.56109	2.28065
Mb	1.71409	1.72097	2.27533	2.8334
Mb	1.68937	1.66719	2.00474	2.77332
Mb	1.51237	1.71803	2.05234	2.54848
Mb	1.63677	1.65163	2.17012	3.04903
Mb	1.53799	1.56557	2.00692	2.96685
Mb	1.56357	1.64954	2.01952	2.79506
Lys	1.66112	1.39387	1.41695	1.95559
Lys	1.45678	1.38821	1.46602	1.98754
Lys	1.49953	1.3284	1.50128	2.04745
Lys	1.56468	1.29919	1.46927	1.96767
Lys	1.35379	1.51749	1.26508	1.91147
Lys	1.52442	1.25301	1.44331	1.94623
Lip	1.18993	1.59682	3.20165	5.01144
Lip	1.18816	1.70158	3.09459	5.09512
Lip	1.24627	1.70155	3.14353	5.01655
Lip	1.27325	1.85198	3.05454	4.90678
Lip	1.14207	1.7607	3.06406	5.20144
Lip	1.229	2.01261	3.08486	4.77326
Try	2.32659	2.15303	1.77058	2.13026
Try	2.4702	2.18698	1.71143	2.2189
Try	2.33076	2.05661	1.78705	2.15704
Try	2.30949	2.13634	1.54564	2.29546
Try	2.3151	1.87257	1.70694	2.1763
Try	2.23821	2.02259	1.80171	2.39928
Hb	1.39013	1.89924	2.36028	6.92556
Hb	1.29366	2.02002	2.47724	7.50637
Hb	1.44588	1.92399	2.53764	6.75891
Hb	1.40135	2.14186	2.51161	7.06941
Hb	1.53587	1.98566	2.43439	7.41077
Hb	1.47959	2.12473	2.36268	7.1362

## Sheet: Fig. 8a, b
SA11
Honey	SC4A-CD/LCG	SC5A-CD/LCG	SC6A-CD/LCG	SC8A-CD/LCG
Jujube	6.23015	5.00359	3.37241	2.3055
Jujube	7.19944	5.13437	3.49331	2.1323
Jujube	7.20739	5.09323	2.77904	2.21213
Jujube	7.04884	5.17131	3.41983	2.28979
Jujube	6.63946	5.08716	3.01678	2.30247
Jujube	6.93541	5.12353	3.46203	2.25774
Acacia	3.46004	3.06706	2.08157	1.42935
Acacia	3.25245	3.09424	1.97895	1.35274
Acacia	3.11164	2.93686	1.89037	1.42222
Acacia	3.72589	3.10085	2.00372	1.45778
Acacia	3.10081	3.01833	1.91032	1.40484
Acacia	3.18017	2.98739	1.95197	1.38043
Linden	4.74927	3.98133	2.62509	1.74189
Linden	4.56223	3.77819	2.49572	1.6123
Linden	4.90035	3.99311	2.56152	1.72887
Linden	4.25701	3.99259	2.53862	1.67592
Linden	4.89325	4.22277	2.72098	1.66339
Linden	5.03714	4.19379	2.79251	1.7622
Wolfberry	4.71691	4.55393	2.40374	1.56879
Wolfberry	4.12387	4.39981	2.46756	1.56556
Wolfberry	4.75691	4.52314	2.31449	1.50367
Wolfberry	4.29969	4.38469	2.32691	1.49202
Wolfberry	3.89308	4.34475	2.22906	1.53705
Wolfberry	4.5184	4.53332	2.41073	1.59894
Vitex	5.68726	4.13029	2.87354	2.36867
Vitex	6.28622	4.14268	2.90679	2.30344
Vitex	5.93976	4.21051	2.97423	2.45072
Vitex	5.6089	3.92824	2.84882	2.43046
Vitex	5.8063	4.21213	2.85248	2.2237
Vitex	5.89807	4.00871	2.94747	2.43647

## Sheet: Fig. 8c, d
SA11
Honey	SC4A-CD/LCG	SC5A-CD/LCG	SC6A-CD/LCG	SC8A-CD/LCG
Jujube	7.15121	4.26431	3.12204	2.66639
Jujube	7.19839	4.29601	3.292	2.81874
Jujube	6.8816	4.40452	3.15409	2.78729
Jujube	7.26442	4.32761	3.21093	2.79151
Jujube	7.22529	4.52564	3.16268	2.72756
Jujube	7.43326	4.28761	3.18863	2.69345
Acacia	3.45237	2.47023	1.73775	1.39582
Acacia	3.28789	2.42127	1.66532	1.32879
Acacia	3.28022	2.40893	1.69412	1.37604
Acacia	3.22211	2.35206	1.75007	1.34476
Acacia	3.11432	2.42648	1.76522	1.35413
Acacia	3.15416	2.34463	1.62546	1.30833
Motherwort	8.5407	4.31294	3.44678	1.89129
Motherwort	8.59509	4.4499	3.36327	1.83239
Motherwort	8.31445	4.81563	3.4629	1.7618
Motherwort	7.84957	4.80331	3.40217	1.81335
Motherwort	7.87533	4.86831	3.47413	1.88575
Motherwort	8.28282	4.68256	3.26234	1.89091
Coptis	5.33509	3.46583	2.4506	1.76057
Coptis	5.51504	3.52622	2.53618	1.84097
Coptis	5.05383	3.97481	2.73944	1.89228
Coptis	5.54678	3.25377	2.44573	1.75072
Coptis	5.54229	3.63069	2.67317	1.89236
Coptis	5.97378	3.76157	2.53003	1.95344
Multifloral	4.35723	3.15679	2.12303	1.47662
Multifloral	4.34665	3.5281	2.14655	1.50054
Multifloral	4.34239	2.83117	2.09342	1.41302
Multifloral	4.19606	2.85178	2.07767	1.42339
Multifloral	4.758	3.05165	2.08619	1.46262
Multifloral	4.30461	3.14763	1.78462	1.47278

## Sheet: Fig. 8e, f
SA11
Honey	SC4A-CD/LCG	SC5A-CD/LCG	SC6A-CD/LCG	SC8A-CD/LCG
Tongrentang	6.23015	5.00359	3.37241	2.3055
Tongrentang	7.19944	5.13437	3.49331	2.1323
Tongrentang	7.20739	5.09323	2.77904	2.21213
Tongrentang	7.04884	5.17131	3.41983	2.28979
Tongrentang	6.63946	5.08716	3.01678	2.30247
Tongrentang	6.93541	5.12353	3.46203	2.25774
Guanshengyuan	4.80665	4.09793	2.72834	1.76473
Guanshengyuan	4.48811	3.60746	2.68388	1.77237
Guanshengyuan	5.06182	3.75697	2.79517	1.71727
Guanshengyuan	5.11117	3.57188	2.65616	1.76211
Guanshengyuan	5.69314	3.62992	2.80161	1.67175
Guanshengyuan	4.83752	3.90194	2.72583	1.77335
Wangshi	7.15121	4.26431	3.12204	2.66639
Wangshi	7.19839	4.29601	3.292	2.81874
Wangshi	6.8816	4.40452	3.15409	2.78729
Wangshi	7.26442	4.32761	3.21093	2.79151
Wangshi	7.22529	4.52564	3.16268	2.72756
Wangshi	7.43326	4.28761	3.18863	2.69345
Baihua	3.47993	2.67902	2.17623	1.64496
Baihua	3.42718	2.57655	2.12923	1.56705
Baihua	3.57339	2.92637	2.14551	1.62705
Baihua	3.25345	2.50823	2.11701	1.55163
Baihua	3.48073	2.84144	2.24514	1.54317
Baihua	3.26959	2.74431	2.23557	1.5671

## Sheet: Fig. 9a, b
SA11
Honey	SC4A-CD/LCG	SC5A-CD/LCG	SC6A-CD/LCG	SC8A-CD/LCG
100% honey	8.5407	4.31294	3.44678	1.89129
100% honey	8.59509	4.4499	3.36327	1.83239
100% honey	8.31445	4.81563	3.4629	1.7618
100% honey	7.84957	4.80331	3.40217	1.81335
100% honey	7.87533	4.86831	3.47413	1.88575
100% honey	8.28282	4.68256	3.26234	1.89091
20% syrup + 80% honey	4.74374	4.14401	2.86757	1.70482
20% syrup + 80% honey	5.47657	4.23019	2.83728	1.64634
20% syrup + 80% honey	4.69627	4.16845	2.6529	1.72039
20% syrup + 80% honey	5.09158	4.12486	2.78175	1.52892
20% syrup + 80% honey	5.25705	4.14351	2.87777	1.70237
20% syrup + 80% honey	5.1992	4.16168	2.70383	1.66835
40% syrup + 60% honey	4.05104	3.32126	2.43753	1.65399
40% syrup + 60% honey	4.52519	3.4615	2.34037	1.46809
40% syrup + 60% honey	4.68434	3.36166	2.42917	1.59292
40% syrup + 60% honey	4.25378	3.30348	2.33456	1.61493
40% syrup + 60% honey	4.15211	3.37376	2.44301	1.51555
40% syrup + 60% honey	4.50078	3.39475	2.46276	1.70449
60% syrup + 40% honey	2.67287	2.73611	2.04699	1.46586
60% syrup + 40% honey	2.95879	2.86201	2.06523	1.45309
60% syrup + 40% honey	2.41906	2.80219	1.99972	1.38677
60% syrup + 40% honey	2.52792	2.7591	1.87595	1.3288
60% syrup + 40% honey	2.88413	2.73666	2.08539	1.34522
60% syrup + 40% honey	2.79031	2.65144	1.98833	1.05175
80% syrup + 20% honey	2.14668	2.13093	1.66028	1.35944
80% syrup + 20% honey	2.26003	2.23023	1.67241	1.40144
80% syrup + 20% honey	2.1706	2.16642	1.62753	1.37568
80% syrup + 20% honey	2.21406	2.11746	1.67665	1.28756
80% syrup + 20% honey	2.28435	2.11597	1.81987	1.2887
80% syrup + 20% honey	2.40243	2.28438	1.72792	1.2518
100% syrup	1.48953	1.41034	1.35604	1.21343
100% syrup	1.47217	1.59498	1.3843	1.12256
100% syrup	1.33435	1.49088	1.36452	1.18708
100% syrup	1.40847	1.51669	1.33532	1.22838
100% syrup	1.31136	1.45573	1.32083	1.20569
100% syrup	1.38943	1.54321	1.43098	1.34436

## Sheet: Fig. 9c, d
SA11
Honey	SC4A-CD/LCG	SC5A-CD/LCG	SC6A-CD/LCG	SC8A-CD/LCG
100% vitex honey	5.68726	4.13029	2.87354	2.36867
100% vitex honey	6.28622	4.14268	2.90679	2.30344
100% vitex honey	5.93976	4.21051	2.97423	2.45072
100% vitex honey	5.6089	3.92824	2.84882	2.43046
100% vitex honey	5.8063	4.21213	2.85248	2.2237
100% vitex honey	5.89807	4.00871	2.94747	2.43647
40% rapeseed honey + 60% vitex honey	5.19525	3.6405	2.37108	2.16603
40% rapeseed honey + 60% vitex honey	5.20343	3.73913	2.41723	2.08127
40% rapeseed honey + 60% vitex honey	5.18623	3.63577	2.49376	2.03407
40% rapeseed honey + 60% vitex honey	5.09014	3.74125	2.39401	1.93986
40% rapeseed honey + 60% vitex honey	5.44731	3.7745	2.38373	2.06532
40% rapeseed honey + 60% vitex honey	5.17262	3.69921	2.34505	2.05838
80% rapeseed honey + 20% vitex honey	3.85582	2.98219	1.92213	1.77316
80% rapeseed honey + 20% vitex honey	3.7859	3.08519	1.98819	1.75909
80% rapeseed honey + 20% vitex honey	3.93149	3.03743	2.02187	1.74895
80% rapeseed honey + 20% vitex honey	4.21887	3.17551	2.07533	1.66286
80% rapeseed honey + 20% vitex honey	4.12659	3.16862	2.12974	1.73005
80% rapeseed honey + 20% vitex honey	4.34528	3.14784	2.017	1.75454
100% rapeseed honey	3.26413	2.63911	1.69363	1.61507
100% rapeseed honey	3.39642	2.68329	1.8223	1.37334
100% rapeseed honey	3.03985	2.50603	1.72688	1.58111
100% rapeseed honey	3.08849	2.59918	1.79572	1.4748
100% rapeseed honey	3.12407	2.52748	1.74588	1.55858
100% rapeseed honey	3.00201	2.69513	1.7571	1.57258

[truncated: 17 more sheets: Supplementary Fig. 24a, Supplementary Fig. 24b, Supplementary Fig. 25, Supplementary Fig. 26, Supplementary Fig. 27, Supplementary Fig. 28, Supplementary Fig. 29, Supplementary Fig. 30, Supplementary Fig. 31, Supplementary Fig. 32, Supplementary Fig. 33, Supplementary Fig. 34, Supplementary Fig. 35, Supplementary Fig. 36, Supplementary Fig. 40, Supplementary Fig. 41, Supplementary Fig. 42]
